# Supplementary material for: ﻿Five new and noteworthy species of Epidendroideae (Orchidaceae) from southwestern China based on morphological and phylogenetic evidence
Source: PhytoKeys. 2023 Nov 20;235:211–36. doi: 10.3897/phytokeys.235.111230 (PMC10682981; doi:10.3897/phytokeys.235.111230)
Supplement: XML Treatment for Neottia chawalongensis [file phytokeys.235.111230-treatment2.xml]

<!DOCTYPE tp:taxon-treatment
  PUBLIC "-//TaxonX//DTD Taxonomic Treatment Publishing DTD v0 20100105//EN" "tax-treatment-NSO.dtd">
<tp:taxon-treatment xmlns:tp="http://www.plazi.org/taxpub"><tp:treatment-meta><kwd-group><label>Taxon classification</label><kwd>
                  <named-content content-type="kingdom">Plantae</named-content>
                </kwd><kwd>
                  <named-content content-type="order">Asparagales</named-content>
                </kwd><kwd>
                  <named-content content-type="family">Orchidaceae</named-content>
                </kwd></kwd-group><mixed-citation publication-type="journal"><person-group><name><surname>Ya</surname><given-names>Ji-Dong</given-names></name><name><surname>Wang</surname><given-names>Wan-Ting</given-names></name><name><surname>Liu</surname><given-names>Yun-Long</given-names></name><name><surname>Jiang</surname><given-names>Hong</given-names></name><name><surname>Han</surname><given-names>Zhou-Dong</given-names></name><name><surname>Zhang</surname><given-names>Ting</given-names></name><name><surname>Huang</surname><given-names>Hua</given-names></name><name><surname>Cai</surname><given-names>Jie</given-names></name><name><surname>Li</surname><given-names>De-Zhu</given-names></name></person-group><article-title>﻿Five new and noteworthy species of <tp:taxon-name><tp:taxon-name-part taxon-name-part-type="subfamily">Epidendroideae</tp:taxon-name-part></tp:taxon-name> (<tp:taxon-name><tp:taxon-name-part taxon-name-part-type="family">Orchidaceae</tp:taxon-name-part></tp:taxon-name>) from southwestern China based on morphological and phylogenetic evidence</article-title><source>PhytoKeys</source><day>20</day><month>11</month><year>2023</year><volume>235</volume><fpage>211</fpage><lpage>236</lpage><pub-id pub-id-type="doi">10.3897/phytokeys.235.111230</pub-id></mixed-citation></tp:treatment-meta><tp:nomenclature><label>﻿2.</label><tp:taxon-name>
                <object-id xmlns:xlink="http://www.w3.org/1999/xlink" content-type="arpha" xlink:type="simple">FECD1EEB-3A25-50F9-8986-C156B026525D</object-id>
                <tp:taxon-name-part taxon-name-part-type="genus" reg="Neottia">Neottia</tp:taxon-name-part>
                <tp:taxon-name-part taxon-name-part-type="species" reg="chawalongensis">chawalongensis</tp:taxon-name-part>
                <object-id xmlns:xlink="http://www.w3.org/1999/xlink" content-type="ipni" xlink:type="simple">urn:lsid:ipni.org:names:77331172-1</object-id>
              </tp:taxon-name><tp:taxon-authority>J.D.Ya &amp; D.Z.Li</tp:taxon-authority><tp:taxon-status xmlns:xlink="http://www.w3.org/1999/xlink" xlink:type="simple">sp. nov.</tp:taxon-status><xref ref-type="fig" rid="F5">(察瓦龙对叶兰 Cha Wa Long Dui Ye Lan) Fig. 5</xref></tp:nomenclature><tp:treatment-sec sec-type="diagnosis" id="SECID0ELAAI"><title>Diagnosis.</title><p><italic><tp:taxon-name><tp:taxon-name-part taxon-name-part-type="genus" reg="Neottia">Neottia</tp:taxon-name-part><tp:taxon-name-part taxon-name-part-type="species" reg="chawalongensis">chawalongensis</tp:taxon-name-part></tp:taxon-name></italic> is similar to <italic><tp:taxon-name><tp:taxon-name-part taxon-name-part-type="genus" reg="Neottia">N.</tp:taxon-name-part><tp:taxon-name-part taxon-name-part-type="species" reg="pinetorum">pinetorum</tp:taxon-name-part></tp:taxon-name></italic> (Lindl.) Szlach., but differs in having floral bracts longer than its pedicel (vs. shorter or as long as pedicel), a reduced pedicel ca. 1.9 mm (vs. 4–6 mm), and a shorter but pubescent ovary, ca. 2.8 mm (vs. glabrous, 3–4.5 mm). The labellum is lanceolate (vs. obovate-cuneate, oblong-cuneate, sublinear-cuneate, or oblanceolate), densely papillate (vs. slightly papillate), with labellum lobes narrowly lanceolate and apices acuminate (oblong-ovate and apices obtuse-rounded) while its sinus usually lacks a short tooth between the lobes.</p><fig id="F5" position="float" orientation="portrait"><object-id xmlns:xlink="http://www.w3.org/1999/xlink" content-type="doi" xlink:type="simple">10.3897/phytokeys.235.111230.figure5</object-id><object-id xmlns:xlink="http://www.w3.org/1999/xlink" content-type="arpha" xlink:type="simple">8428FA68-EBD9-5410-91E9-8AC69C3488D4</object-id><label>Figure 5.</label><caption><p><italic><tp:taxon-name><tp:taxon-name-part taxon-name-part-type="genus" reg="Neottia">Neottia</tp:taxon-name-part><tp:taxon-name-part taxon-name-part-type="species" reg="chawalongensis">chawalongensis</tp:taxon-name-part></tp:taxon-name></italic> J.D.Ya &amp; D.Z.Li, sp. nov. <bold>A, B</bold> plant <bold>C</bold> leaves <bold>D</bold> inflorescence <bold>E</bold> flower (front view) <bold>F</bold> adaxial sepals, petals and lip <bold>G</bold> abaxial sepals, petals and lip <bold>H</bold> column and lip <bold>I</bold> column <bold>J</bold> anther cap. Photographed by J.-D. Ya.</p></caption><graphic xmlns:xlink="http://www.w3.org/1999/xlink" xlink:href="phytokeys-235-211_article-111230__-g005.jpg" position="float" orientation="portrait" xlink:type="simple" id="oo_940032.jpg"><uri content-type="original_file" xlink:type="simple">https://binary.pensoft.net/fig/940032</uri></graphic></fig></tp:treatment-sec><tp:treatment-sec sec-type="material" id="SECID0ERCAI"><title>Type.</title><p>China. Tibetan Autonomous Region, Linzhi City, Chayu County, Chawalong Township, 3757 m, under the shrub of scree slope, 21 July 2022, J.-D. Ya et al. 22CS22851 (<named-content xmlns:xlink="http://www.w3.org/1999/xlink" content-type="dwc:institutional_code" xlink:title="Herbarium of the Kunming Institute of Botany, Chinese Academy of Sciences" xlink:href="http://grbio.org/institution/kunming-institute-botany-chinese-academy-sciences" xlink:type="simple">KUN</named-content>!)</p></tp:treatment-sec><tp:treatment-sec sec-type="description" id="SECID0E2CAI"><title>Description.</title><p>Terrestrial, autotrophic plants, 9.0–13.5 cm tall. Rhizome with many elongate, filiform roots. Stem 5.0–7.0 cm, erect, slender, ridged, usually with 1 or 2 membranous, long, tubular sheaths at its base. Leaves 2, opposite, borne in the middle of the plant, 5 veined from the base, subsessile, broadly ovate or broadly ovate-triangular, ca. 2.0 × 1.8 cm in diameter. Peduncle 1.8–2.4 cm, puberulous, rachis 2.7–4.3 cm, held laxly bearing 7–9-flowered; floral bracts ovate, concave, longer than the pedicel, 3–4 mm long with acute apices. Flowers resupinate, uniformly green; pedicel ca. 1.9 mm, glabrous to sparsely pubescent; ovary ca. 2.8 mm, pubescent with sepals and petals widely spreading. Dorsal sepal narrowly elliptical, ca. 3.5 × 1.3 mm, 1-veined, apex obtuse; lateral sepals narrowly elliptic-falcate, ca. 3.5 × 1.5 mm, with an obtuse apex. Lateral petals linear, ca. 3.0 × 0.4 mm, apices subacute; labellum pendulous, lanceolate, ca. 8.0 × 2.2 mm, margins densely papillate, apex deeply 2-lobed with lobes parallel, narrowly lanceolate, ca. 2.6 × 0.7 mm, and apices acuminate; disk with a thickened longitudinal channel extending from the base of the labellum almost to the sinus. Column slightly arcuate above the middle, 3.5 mm long; anther inclined towards the rostellum, ca. 0.8 mm; rostellum spreading forward.</p></tp:treatment-sec><tp:treatment-sec sec-type="phenology" id="SECID0EADAI"><title>Phenology.</title><p>Flowers from July to August.</p></tp:treatment-sec><tp:treatment-sec sec-type="etymology" id="SECID0EFDAI"><title>Etymology.</title><p>The specific epithet “chawalongensis” refers to the type locality Chawalong (Cawarong) Township.</p></tp:treatment-sec><tp:treatment-sec sec-type="distribution" id="SECID0EUDAI"><title>Distribution and habitat.</title><p>At present, this new species is only found in Chawalong, Chayu, Tibet (Xizang), China. It is a predominantly terrestrial species growing on the scree slopes under the forest of <italic><tp:taxon-name><tp:taxon-name-part taxon-name-part-type="genus" reg="Abies">Abies</tp:taxon-name-part></tp:taxon-name></italic> and <italic><tp:taxon-name><tp:taxon-name-part taxon-name-part-type="genus" reg="Picea">Picea</tp:taxon-name-part></tp:taxon-name></italic> at an elevation of 3757 m a.s.l. It appears to be locally abundant with other orchid species including <italic><tp:taxon-name><tp:taxon-name-part taxon-name-part-type="genus" reg="Ponerorchis">Ponerorchis</tp:taxon-name-part><tp:taxon-name-part taxon-name-part-type="species" reg="chusua">chusua</tp:taxon-name-part></tp:taxon-name></italic> (D. Don) Soó, <italic><tp:taxon-name><tp:taxon-name-part taxon-name-part-type="genus" reg="Galearis">Galearis</tp:taxon-name-part><tp:taxon-name-part taxon-name-part-type="species" reg="spathulate">spathulate</tp:taxon-name-part></tp:taxon-name></italic> (Lindl.) P. F. Hunt, <italic><tp:taxon-name><tp:taxon-name-part taxon-name-part-type="genus" reg="Cypripedium">Cypripedium</tp:taxon-name-part><tp:taxon-name-part taxon-name-part-type="species" reg="wardii">wardii</tp:taxon-name-part></tp:taxon-name></italic> Rolfe, <italic><tp:taxon-name><tp:taxon-name-part taxon-name-part-type="genus" reg="Cypripedium">C.</tp:taxon-name-part><tp:taxon-name-part taxon-name-part-type="species" reg="bardolphianum">bardolphianum</tp:taxon-name-part></tp:taxon-name></italic> W.W.Sm. &amp; Farrer and <italic><tp:taxon-name><tp:taxon-name-part taxon-name-part-type="genus" reg="Cypripedium">C.</tp:taxon-name-part><tp:taxon-name-part taxon-name-part-type="species" reg="flavum">flavum</tp:taxon-name-part></tp:taxon-name></italic> P. F. Hunt &amp; Summerh.</p></tp:treatment-sec><tp:treatment-sec sec-type="Additional specimen examined" id="SECID0E6FAI"><title>Additional specimen examined.</title><p><italic><tp:taxon-name><tp:taxon-name-part taxon-name-part-type="genus" reg="Neottia">N.</tp:taxon-name-part><tp:taxon-name-part taxon-name-part-type="species" reg="pinetorum">pinetorum</tp:taxon-name-part></tp:taxon-name></italic>: India. Sikkim, 10–11000 feet., J. D. Hooker 355 (holotype, K000974204!, isotype, AMES 00101020!); China. Yunnan, upper Kiukiang valley, 2500 m, T.T.Yu 19644 (PE00027188!). <italic><tp:taxon-name><tp:taxon-name-part taxon-name-part-type="genus" reg="Neottia">N.</tp:taxon-name-part><tp:taxon-name-part taxon-name-part-type="species" reg="bambusetorum">bambusetorum</tp:taxon-name-part></tp:taxon-name></italic>: China, Yunnan, Prope fines Tibeto-Birmanicas inter fluvios Lu-djiang (Salween) et Djiou-djiang (Irrawadi or. sup.), in jugi Tschiangschel, 27°52', lateris orientalis regione (frigide) temperata in bambusetis, 3275–3350 m, Hand.-Mazz.9238 (holorypus, WU0061594!)</p></tp:treatment-sec></tp:taxon-treatment>
