# Supplementary material for: ﻿Five new and noteworthy species of Epidendroideae (Orchidaceae) from southwestern China based on morphological and phylogenetic evidence
Source: PhytoKeys. 2023 Nov 20;235:211–36. doi: 10.3897/phytokeys.235.111230 (PMC10682981; doi:10.3897/phytokeys.235.111230)
Supplement: XML Treatment for Papilionanthe motuoensis [file phytokeys.235.111230-treatment3.xml]

<!DOCTYPE tp:taxon-treatment
  PUBLIC "-//TaxonX//DTD Taxonomic Treatment Publishing DTD v0 20100105//EN" "tax-treatment-NSO.dtd">
<tp:taxon-treatment xmlns:tp="http://www.plazi.org/taxpub"><tp:treatment-meta><kwd-group><label>Taxon classification</label><kwd>
                  <named-content content-type="kingdom">Plantae</named-content>
                </kwd><kwd>
                  <named-content content-type="order">Asparagales</named-content>
                </kwd><kwd>
                  <named-content content-type="family">Orchidaceae</named-content>
                </kwd></kwd-group><mixed-citation publication-type="journal"><person-group><name><surname>Ya</surname><given-names>Ji-Dong</given-names></name><name><surname>Wang</surname><given-names>Wan-Ting</given-names></name><name><surname>Liu</surname><given-names>Yun-Long</given-names></name><name><surname>Jiang</surname><given-names>Hong</given-names></name><name><surname>Han</surname><given-names>Zhou-Dong</given-names></name><name><surname>Zhang</surname><given-names>Ting</given-names></name><name><surname>Huang</surname><given-names>Hua</given-names></name><name><surname>Cai</surname><given-names>Jie</given-names></name><name><surname>Li</surname><given-names>De-Zhu</given-names></name></person-group><article-title>﻿Five new and noteworthy species of <tp:taxon-name><tp:taxon-name-part taxon-name-part-type="subfamily">Epidendroideae</tp:taxon-name-part></tp:taxon-name> (<tp:taxon-name><tp:taxon-name-part taxon-name-part-type="family">Orchidaceae</tp:taxon-name-part></tp:taxon-name>) from southwestern China based on morphological and phylogenetic evidence</article-title><source>PhytoKeys</source><day>20</day><month>11</month><year>2023</year><volume>235</volume><fpage>211</fpage><lpage>236</lpage><pub-id pub-id-type="doi">10.3897/phytokeys.235.111230</pub-id></mixed-citation></tp:treatment-meta><tp:nomenclature><label>﻿3.</label><tp:taxon-name>
                <object-id xmlns:xlink="http://www.w3.org/1999/xlink" content-type="arpha" xlink:type="simple">5F97E7EB-BF0A-5454-835B-65DEA37917A4</object-id>
                <tp:taxon-name-part taxon-name-part-type="genus" reg="Papilionanthe">Papilionanthe</tp:taxon-name-part>
                <tp:taxon-name-part taxon-name-part-type="species" reg="motuoensis">motuoensis</tp:taxon-name-part>
                <object-id xmlns:xlink="http://www.w3.org/1999/xlink" content-type="ipni" xlink:type="simple">urn:lsid:ipni.org:names:77331173-1</object-id>
              </tp:taxon-name><tp:taxon-authority>J.D.Ya &amp; D.Z.Li</tp:taxon-authority><tp:taxon-status xmlns:xlink="http://www.w3.org/1999/xlink" xlink:type="simple">sp. nov.</tp:taxon-status><xref ref-type="fig" rid="F6">(墨脱凤蝶兰 Mo Tuo Feng Die Lan) Figs 6</xref><xref ref-type="fig" rid="F7">, 7A–C</xref></tp:nomenclature><tp:treatment-sec sec-type="diagnosis" id="SECID0EZIAI"><title>Diagnosis.</title><p><italic><tp:taxon-name><tp:taxon-name-part taxon-name-part-type="genus" reg="Papilionanthe">Papilionanthe</tp:taxon-name-part><tp:taxon-name-part taxon-name-part-type="species" reg="motuoensis">motuoensis</tp:taxon-name-part></tp:taxon-name></italic> is similar to <italic><tp:taxon-name><tp:taxon-name-part taxon-name-part-type="genus" reg="Papilionanthe">P.</tp:taxon-name-part><tp:taxon-name-part taxon-name-part-type="species" reg="uniflora">uniflora</tp:taxon-name-part></tp:taxon-name></italic> (Lindl.) Garay but differs in having a glabrous pedicel and ovary (vs. glandular-pubescent). Its lateral petals are oblong-ovate (vs. oblong) with irregularly denticulate margins (vs. with undulating margins), truncate apices (vs. obtuse apices). Its labellum is white tinged with yellow (vs. uniformly white), with a subflabellate mid-lobe and a labellum base with an apically dilate to reniform claw, its apex is emarginated with an irregularly denticulate margin (vs. mid-lobe simple, oblong, apex widely cuneate).</p><fig id="F6" position="float" orientation="portrait"><object-id xmlns:xlink="http://www.w3.org/1999/xlink" content-type="doi" xlink:type="simple">10.3897/phytokeys.235.111230.figure6</object-id><object-id xmlns:xlink="http://www.w3.org/1999/xlink" content-type="arpha" xlink:type="simple">5FB44AA7-1B30-5FE1-B03D-3ED1BFFAADD3</object-id><label>Figure 6.</label><caption><p><italic><tp:taxon-name><tp:taxon-name-part taxon-name-part-type="genus" reg="Papilionanthe">Papilionanthe</tp:taxon-name-part><tp:taxon-name-part taxon-name-part-type="species" reg="motuoensis">motuoensis</tp:taxon-name-part></tp:taxon-name></italic> J.D.Ya &amp; D.Z.Li, sp. nov. <bold>A</bold> plant <bold>B</bold> flower (dorsal view) <bold>C</bold> flower (front view) <bold>D</bold> flower (lateral view) <bold>E</bold> abaxial sepals and petals <bold>F</bold> adaxial sepals and petals <bold>G</bold> column and lip (lateral view) <bold>H</bold> column and lip (front view) <bold>I</bold> lip (front view) <bold>J</bold> lip (rip cutting) <bold>K</bold> column (lateral view) <bold>L</bold> column (front view) <bold>M</bold> anther cap <bold>N</bold> pollinarium. Photographed by J.-D. Ya.</p></caption><graphic xmlns:xlink="http://www.w3.org/1999/xlink" xlink:href="phytokeys-235-211_article-111230__-g006.jpg" position="float" orientation="portrait" xlink:type="simple" id="oo_940033.jpg"><uri content-type="original_file" xlink:type="simple">https://binary.pensoft.net/fig/940033</uri></graphic></fig></tp:treatment-sec><tp:treatment-sec sec-type="material" id="SECID0EJLAI"><title>Type.</title><p>China. Yunnan, Kunming, voucher from cultivated plants at Kunming Institute of Botany, CAS, 20 Oct. 2020 (flowering), J.-D. Ya BC201015 (holotype: <named-content xmlns:xlink="http://www.w3.org/1999/xlink" content-type="dwc:institutional_code" xlink:title="Herbarium of the Kunming Institute of Botany, Chinese Academy of Sciences" xlink:href="http://grbio.org/institution/kunming-institute-botany-chinese-academy-sciences" xlink:type="simple">KUN</named-content>!), plants originally collected from Tibet (Xizang), Linzhi City, Motuo County, 1625 m, at the edge of a subtropical, evergreen, broadleaved forest.</p></tp:treatment-sec><tp:treatment-sec sec-type="description" id="SECID0ETLAI"><title>Description.</title><p>Stems pendulous, terete, to 50 cm, 2.0 mm in diam. branched, enclosed in leaf sheaths. Leaves laxly alternate, terete, 9–16 × 0.2 cm, base with amplexicaul-sheathing, apex apiculate; sheaths tubular, 2.0–2.8 cm long, glabrous. Inflorescence ca. 1.5 cm, usually 1–2-flowered; peduncle slender, ca. 1.3 cm; floral bracts ovate-triangular, 1.5 × 1.2 mm. Flowers 2.5 cm in diam. sepals and lateral petals white, mid-vein pink, labellum white tinged with yellow, its spur with a whitish and/or pink tinge, apex yellowish green. Pedicel and ovary, ca. 1.2 cm long, glabrous. Dorsal sepal ovate, ca. 1.0 × 0.5 cm, acute, 5-veined; lateral sepals oblong, slightly falcate, ca. 1.1 × 0.4 cm, acuminate, 5-veined; lateral petals oblong-ovate, 1.1 × 0.6 cm, margin irregularly denticulate, apices truncate, 7-veined; labellum adnate to column foot, 3-lobed; lateral lobes deeply bifid, unequal, linear, acute, long lobule ca. 7.0 × 2.0 mm, short lobule ca. 4.0 × 1.0 mm; mid-lobe spreading, subflabellate, ca. 4.8 × 5.0 cm, base with a claw ca. 2.2 × 2.0 mm, apical dilate to reniform, apex emarginate, margin irregularly denticulate; spur slightly curved forward, cylindrical, ca. 22.0 × 3.5 mm, narrowing towards the terminus, its interior pubescent. Column 7.0 × 3.0 mm, foot ca 5.2 mm, with narrowly and entire wings decurrent to foot; anther cap galeate with a acuminate apex, 2.0 × 2.5 mm; pollinia 2, subglobose, ca. 1.0 mm in diameter, waxy, porate, attached by a stipe to a broad cellular viscidium.</p><fig id="F7" position="float" orientation="portrait"><object-id xmlns:xlink="http://www.w3.org/1999/xlink" content-type="doi" xlink:type="simple">10.3897/phytokeys.235.111230.figure7</object-id><object-id xmlns:xlink="http://www.w3.org/1999/xlink" content-type="arpha" xlink:type="simple">B341CB2C-8F61-5F68-887F-5C33FD6191CD</object-id><label>Figure 7.</label><caption><p><bold>A–C</bold><italic><tp:taxon-name><tp:taxon-name-part taxon-name-part-type="genus" reg="Papilionanthe">Papilionanthe</tp:taxon-name-part><tp:taxon-name-part taxon-name-part-type="species" reg="motuoensis">motuoensis</tp:taxon-name-part></tp:taxon-name></italic><bold>D–F</bold><italic><tp:taxon-name><tp:taxon-name-part taxon-name-part-type="genus" reg="Papilionanthe">Papilionanthe</tp:taxon-name-part><tp:taxon-name-part taxon-name-part-type="species" reg="uniflora">uniflora</tp:taxon-name-part></tp:taxon-name></italic> (Nepal). Photographed by: <bold>A–C</bold> J.-D. Ya <bold>D–F</bold> Bhakta Bahadur Raskoti.</p></caption><graphic xmlns:xlink="http://www.w3.org/1999/xlink" xlink:href="phytokeys-235-211_article-111230__-g007.jpg" position="float" orientation="portrait" xlink:type="simple" id="oo_940034.jpg"><uri content-type="original_file" xlink:type="simple">https://binary.pensoft.net/fig/940034</uri></graphic></fig></tp:treatment-sec><tp:treatment-sec sec-type="phenology" id="SECID0EDNAI"><title>Phenology.</title><p>Observed flowering in October.</p></tp:treatment-sec><tp:treatment-sec sec-type="etymology" id="SECID0EINAI"><title>Etymology.</title><p>The specific epithet “<italic><tp:taxon-name><tp:taxon-name-part taxon-name-part-type="genus" reg="Papilionanthe"/><tp:taxon-name-part taxon-name-part-type="species" reg="motuoensis">motuoensis</tp:taxon-name-part></tp:taxon-name></italic>” refers to the type locality Motuo (Medog) County.</p></tp:treatment-sec><tp:treatment-sec sec-type="material" id="SECID0EYNAI"><title>Additional specimens examined.</title><p>Tibet (Xizang), Linzhi City, Motuo County, Bangxin Xiang, 1330 m, from subtropical, evergreen, broadleaved forest. Oct. 2019, M.-K. Li and W. Wang 2019343 (paratypes, Herbarium of Tibet Agricultural and Animal Husbandry University, No. 8 Xueyuan Road, Bayi District, Nyingchi, Tibet). <italic><tp:taxon-name><tp:taxon-name-part taxon-name-part-type="genus" reg="Papilionanthe">P.</tp:taxon-name-part><tp:taxon-name-part taxon-name-part-type="species" reg="uniflora">uniflora</tp:taxon-name-part></tp:taxon-name></italic>: Nepal. Gosain Than, N. Wallich no. 1993 (K001114863!); India, Mao, C.B. Clarke 41790 (K000891405!)</p></tp:treatment-sec><tp:treatment-sec sec-type="distribution" id="SECID0EPOAI"><title>Distribution and habitat.:</title><p> The new epiphytic species was found only in Motuo County, Tibet (Xizang), China, growing on limbs in a subtropical, evergreen, broadleaved forest at elevations of 1300–1650 m.</p></tp:treatment-sec></tp:taxon-treatment>
