# Supplementary material for: ﻿Five new and noteworthy species of Epidendroideae (Orchidaceae) from southwestern China based on morphological and phylogenetic evidence
Source: PhytoKeys. 2023 Nov 20;235:211–36. doi: 10.3897/phytokeys.235.111230 (PMC10682981; doi:10.3897/phytokeys.235.111230)
Supplement: XML Treatment for Gastrochilus lihengiae [file phytokeys.235.111230-treatment4.xml]

<!DOCTYPE tp:taxon-treatment
  PUBLIC "-//TaxonX//DTD Taxonomic Treatment Publishing DTD v0 20100105//EN" "tax-treatment-NSO.dtd">
<tp:taxon-treatment xmlns:tp="http://www.plazi.org/taxpub"><tp:treatment-meta><kwd-group><label>Taxon classification</label><kwd>
                  <named-content content-type="kingdom">Plantae</named-content>
                </kwd><kwd>
                  <named-content content-type="order">Asparagales</named-content>
                </kwd><kwd>
                  <named-content content-type="family">Orchidaceae</named-content>
                </kwd></kwd-group><mixed-citation publication-type="journal"><person-group><name><surname>Ya</surname><given-names>Ji-Dong</given-names></name><name><surname>Wang</surname><given-names>Wan-Ting</given-names></name><name><surname>Liu</surname><given-names>Yun-Long</given-names></name><name><surname>Jiang</surname><given-names>Hong</given-names></name><name><surname>Han</surname><given-names>Zhou-Dong</given-names></name><name><surname>Zhang</surname><given-names>Ting</given-names></name><name><surname>Huang</surname><given-names>Hua</given-names></name><name><surname>Cai</surname><given-names>Jie</given-names></name><name><surname>Li</surname><given-names>De-Zhu</given-names></name></person-group><article-title>﻿Five new and noteworthy species of <tp:taxon-name><tp:taxon-name-part taxon-name-part-type="subfamily">Epidendroideae</tp:taxon-name-part></tp:taxon-name> (<tp:taxon-name><tp:taxon-name-part taxon-name-part-type="family">Orchidaceae</tp:taxon-name-part></tp:taxon-name>) from southwestern China based on morphological and phylogenetic evidence</article-title><source>PhytoKeys</source><day>20</day><month>11</month><year>2023</year><volume>235</volume><fpage>211</fpage><lpage>236</lpage><pub-id pub-id-type="doi">10.3897/phytokeys.235.111230</pub-id></mixed-citation></tp:treatment-meta><tp:nomenclature><label>﻿4.</label><tp:taxon-name>
                <object-id xmlns:xlink="http://www.w3.org/1999/xlink" content-type="arpha" xlink:type="simple">A3D99443-4319-5347-91CF-EE5EC5E27F20</object-id>
                <tp:taxon-name-part taxon-name-part-type="genus" reg="Gastrochilus">Gastrochilus</tp:taxon-name-part>
                <tp:taxon-name-part taxon-name-part-type="species" reg="lihengiae">lihengiae</tp:taxon-name-part>
                <object-id xmlns:xlink="http://www.w3.org/1999/xlink" content-type="ipni" xlink:type="simple">urn:lsid:ipni.org:names:77331174-1</object-id>
              </tp:taxon-name><tp:taxon-authority>J.D.Ya, Ting Zhang &amp; Z.D.Han</tp:taxon-authority><tp:taxon-status xmlns:xlink="http://www.w3.org/1999/xlink" xlink:type="simple">sp. nov.</tp:taxon-status><xref ref-type="fig" rid="F8">(纤细盆距兰 Xian Xi Pen Ju Lan) Figs 8</xref><xref ref-type="fig" rid="F9">, 9</xref></tp:nomenclature><tp:treatment-sec sec-type="diagnosis" id="SECID0ESQAI"><title>Diagnosis.</title><p>The floral morphology of <italic><tp:taxon-name><tp:taxon-name-part taxon-name-part-type="genus" reg="Gastrochilus">Gastrochilus</tp:taxon-name-part><tp:taxon-name-part taxon-name-part-type="species" reg="lihengiae">lihengiae</tp:taxon-name-part></tp:taxon-name></italic> is similar to <italic><tp:taxon-name><tp:taxon-name-part taxon-name-part-type="genus" reg="Gastrochilus">G.</tp:taxon-name-part><tp:taxon-name-part taxon-name-part-type="species" reg="distichus">distichus</tp:taxon-name-part></tp:taxon-name></italic> (Lindl.) O. Kuntze and <italic><tp:taxon-name><tp:taxon-name-part taxon-name-part-type="genus" reg="Gastrochilus">G.</tp:taxon-name-part><tp:taxon-name-part taxon-name-part-type="species" reg="prionophyllus">prionophyllus</tp:taxon-name-part></tp:taxon-name></italic> H. Jiang, D. P.Ye &amp; Q. Liu, but can be distinguished from the former by its narrower leaves, blades 0.25–0.35 cm wide (vs. 0.4–0.6 cm), and distinctly serrate leaf margins (vs. entire), with acuminate and mucronate apices (vs. apex acute bearing 2 or 3 awns). The lateral petals are narrowly oblong (vs. subobovate). The labellum with a hypochile, ca 7.0 mm (vs. 4.0 mm). The outside of the hypochile with three ridges (vs. glabrous), and from the latter by its falcate-lanceolate (vs. ovate) leaves with mucronate apices (vs. apex with 2 unequally awns), the lateral petals are narrowly oblong (vs. subobovate), the central cushion on the epichile of the labellum is not thickened (vs. thickened), while the outer surface of its hypochile has three ridges (vs. glabrous).</p><fig id="F8" position="float" orientation="portrait"><object-id xmlns:xlink="http://www.w3.org/1999/xlink" content-type="doi" xlink:type="simple">10.3897/phytokeys.235.111230.figure8</object-id><object-id xmlns:xlink="http://www.w3.org/1999/xlink" content-type="arpha" xlink:type="simple">886DCE28-B43C-5710-B958-CAE9AE64FEA7</object-id><label>Figure 8.</label><caption><p><italic><tp:taxon-name><tp:taxon-name-part taxon-name-part-type="genus" reg="Gastrochilus">Gastrochilus</tp:taxon-name-part><tp:taxon-name-part taxon-name-part-type="species" reg="lihengiae">lihengiae</tp:taxon-name-part></tp:taxon-name></italic> J.D.Ya, Ting Zhang &amp; Z.D.Han, sp. nov. <bold>A</bold> flowering plant <bold>B</bold> fruiting plant; Stem <bold>C</bold> leaf <bold>D</bold> inflorescence <bold>E–I</bold> flower (different view) <bold>J</bold> adaxial sepals and petals <bold>K</bold> abaxial sepals and petals <bold>L</bold> column and lip <bold>M, N</bold> lip (rip cutting) <bold>O, P</bold> column <bold>Q</bold> pollinarium <bold>R</bold> anther cap. Photographed by J.-D. Ya &amp; Z.-D. Han.</p></caption><graphic xmlns:xlink="http://www.w3.org/1999/xlink" xlink:href="phytokeys-235-211_article-111230__-g008.jpg" position="float" orientation="portrait" xlink:type="simple" id="oo_940035.jpg"><uri content-type="original_file" xlink:type="simple">https://binary.pensoft.net/fig/940035</uri></graphic></fig></tp:treatment-sec><tp:treatment-sec sec-type="material" id="SECID0EJTAI"><title>Type.</title><p>China. Yunnan Province, Nujiang Prefecture, Gongshan County, Cikai Township, 1935 m, in the montane moist evergreen broad-leaved forest, 24 Apr. 2020, J.-D. Ya et al. 22CS21828 (Holotype: <named-content xmlns:xlink="http://www.w3.org/1999/xlink" content-type="dwc:institutional_code" xlink:title="Herbarium of the Kunming Institute of Botany, Chinese Academy of Sciences" xlink:href="http://grbio.org/institution/kunming-institute-botany-chinese-academy-sciences" xlink:type="simple">KUN</named-content>! isotype: <named-content xmlns:xlink="http://www.w3.org/1999/xlink" content-type="dwc:institutional_code" xlink:title="Herbarium of the Kunming Institute of Botany, Chinese Academy of Sciences" xlink:href="http://grbio.org/institution/kunming-institute-botany-chinese-academy-sciences" xlink:type="simple">KUN</named-content>!)</p></tp:treatment-sec><tp:treatment-sec sec-type="description" id="SECID0EXTAI"><title>Description.</title><p>Epiphytic herbs, stem pendulous, to 20 cm long, ca. 1.0–1.5 mm in diameter, slender, with 0.5–0.6 cm internodes, often branched with tiny red-purple spots. Leaves alternate, distichous, falcate-lanceolate, ca. 1.6–1.8 × 0.25–0.35 cm, the margin significantly serrate with an acuminate and mucronate apex. Inflorescences several, held opposite to nearly opposite the leaves, subumbellate, 1–3-flowered; peduncle 0.7–1.0 cm, slender, upper part enlarged, lower part with 2 cupular sheaths; floral bracts ovate, ca. 1.0 mm; pedicel and ovary 1.0–1.1 cm. Flowers yellow-green, with reddish brown spots. Dorsal sepal concave, oblong-ovate, ca. 4.0 × 2.0 mm, apex obtuse; lateral sepals concave, narrowly oblong, ca. 5.5 × 1.8 mm, apex obtuse; lateral petals narrowly oblong, 4.0 × 1.8 mm, apices subtruncate. Labellum subdivided into an epichile and a saccate hypochile; the epichile subovate triangular, ca. 5.0 × 2.5 mm, adaxially glabrous, with a central cushion and 2 conic calli near its base, the margin entire to irregularly denticulate, apex rounded; the hypochile subcupular, ca. 7.0 mm tall and ca. 5.2 mm in diam. outside with three ridges from the base of the column to its apex. Column stout, ca. 2.0 mm long, with rounded-auriculate wings at the base; anther cap narrowed into a beak towards its apex; the rostellum bilobed with an acuminate tip, and a horn-like awn arising from the center of each lobe; pollinarium ca 2.1 mm long; pollinia 2, yellow, 0.8 × 0.5 mm, almost hemispheric with a depression at the center; stipe elongate, obovate, ca.1.5 mm long; cellular viscidium elliptic, 1.0 × 0.5 mm. Capsules cylindrical, ca. 1.5 × 0.6 cm.</p><fig id="F9" position="float" orientation="portrait"><object-id xmlns:xlink="http://www.w3.org/1999/xlink" content-type="doi" xlink:type="simple">10.3897/phytokeys.235.111230.figure9</object-id><object-id xmlns:xlink="http://www.w3.org/1999/xlink" content-type="arpha" xlink:type="simple">7B6E1DA5-3556-591D-BBCB-D75A088E1728</object-id><label>Figure 9.</label><caption><p><italic><tp:taxon-name><tp:taxon-name-part taxon-name-part-type="genus" reg="Gastrochilus">Gastrochilus</tp:taxon-name-part><tp:taxon-name-part taxon-name-part-type="species" reg="lihengiae">lihengiae</tp:taxon-name-part></tp:taxon-name></italic> J.D.Ya, Ting Zhang &amp; Z.D.Han, sp. nov. <bold>A</bold> plant <bold>B</bold> flower <bold>C</bold> sepals and petals <bold>D</bold> column and lip <bold>E</bold> epichile <bold>F</bold> pollinarium <bold>G</bold> anther cap <bold>H</bold> leaf. Drawn by Z.-D. Han.</p></caption><graphic xmlns:xlink="http://www.w3.org/1999/xlink" xlink:href="phytokeys-235-211_article-111230__-g009.jpg" position="float" orientation="portrait" xlink:type="simple" id="oo_940036.jpg"><uri content-type="original_file" xlink:type="simple">https://binary.pensoft.net/fig/940036</uri></graphic></fig></tp:treatment-sec><tp:treatment-sec sec-type="phenology" id="SECID0EEVAI"><title>Phenology.</title><p>Flowering from March to April, while the fruits matured in March in the following year.</p></tp:treatment-sec><tp:treatment-sec sec-type="etymology" id="SECID0EJVAI"><title>Etymology.</title><p>Named in honor of late Prof. Li Heng for her contributions to the orchid flora of Yunnan (<xref ref-type="bibr" rid="B9">Guo et al. 2023</xref>).</p></tp:treatment-sec><tp:treatment-sec sec-type="distribution" id="SECID0ETVAI"><title>Distribution and habitat.</title><p>At present, two populations of this new species were found in Gongshan County, Yunnan, China. It is epiphytic on tree trunks in the mixed evergreen broad-leaved forest or montane moist evergreen broad-leaved forest at an elevation of 1900–2100 m.</p></tp:treatment-sec><tp:treatment-sec sec-type="material" id="SECID0EYVAI"><title>Additional specimens examined.</title><p>China. Yunnan Province, Nujiang Prefecture, Gongshan County, Dulongjiang Xiang, 2051 m, in the mixed evergreen broad-leaved forest, 4 Mar. 2023, Ting Zhang et al. 23CS24145 (paratypes, <named-content xmlns:xlink="http://www.w3.org/1999/xlink" content-type="dwc:institutional_code" xlink:title="Herbarium of the Kunming Institute of Botany, Chinese Academy of Sciences" xlink:href="http://grbio.org/institution/kunming-institute-botany-chinese-academy-sciences" xlink:type="simple">KUN</named-content>!). <italic><tp:taxon-name><tp:taxon-name-part taxon-name-part-type="genus" reg="Gastrochilus">G.</tp:taxon-name-part><tp:taxon-name-part taxon-name-part-type="species" reg="distichus">distichus</tp:taxon-name-part></tp:taxon-name></italic>: India. Skimm, J.D. Hooker 206. (holotype: K000873754!). <italic><tp:taxon-name><tp:taxon-name-part taxon-name-part-type="genus" reg="Gastrochilus">G.</tp:taxon-name-part><tp:taxon-name-part taxon-name-part-type="species" reg="prionophyllus">prionophyllus</tp:taxon-name-part></tp:taxon-name></italic>: China. Yunnan, Malipo County, Xia jinchang town, limestone forest, 1550–1650 m a.s.l., epiphytic on tree trunks or on rocks, 15 Mar. 2016, Qiang Liu 359 (holotype, HITBC!). <italic><tp:taxon-name><tp:taxon-name-part taxon-name-part-type="genus" reg="Gastrochilus">G.</tp:taxon-name-part><tp:taxon-name-part taxon-name-part-type="species" reg="fargesii">fargesii</tp:taxon-name-part></tp:taxon-name></italic>: China. Sichuan, Tschen-keou-tin, P.G. Farges 1236 (type, K00083803! isotype, AMES00271835!).</p></tp:treatment-sec><ref-list><ref id="B9"><mixed-citation xmlns:xlink="http://www.w3.org/1999/xlink" xlink:type="simple"><person-group><name name-style="western"><surname>Guo</surname><given-names>HJ</given-names></name><name name-style="western"><surname>Huang</surname><given-names>JL</given-names></name><name name-style="western"><surname>Ji</surname><given-names>YH</given-names></name><name name-style="western"><surname>Li</surname><given-names>R</given-names></name><name name-style="western"><surname>Long</surname><given-names>CL</given-names></name><name name-style="western"><surname>Yang</surname><given-names>QE</given-names></name><name name-style="western"><surname>Yang</surname><given-names>YP</given-names></name><name name-style="western"><surname>Yi</surname><given-names>TS</given-names></name></person-group> (<year>2023</year>) <article-title>Honoring a legend: Celebrating the life and legacy of Professor Heng Li.</article-title><source>Plant Diversity</source><volume>45</volume>(<issue>3</issue>): <fpage>239</fpage>–<lpage>240</lpage>. <ext-link xlink:href="10.1016/j.pld.2023.03.003" ext-link-type="doi" xlink:type="simple">https://doi.org/10.1016/j.pld.2023.03.003</ext-link></mixed-citation></ref></ref-list></tp:taxon-treatment>
