# Supplementary material for: ﻿Five new and noteworthy species of Epidendroideae (Orchidaceae) from southwestern China based on morphological and phylogenetic evidence
Source: PhytoKeys. 2023 Nov 20;235:211–36. doi: 10.3897/phytokeys.235.111230 (PMC10682981; doi:10.3897/phytokeys.235.111230)
Supplement: Supplementary material 1 — Voucher and GenBank accession numbers of Neottia samples. [file phytokeys-235-211_article-111230__-s001.xlsx]

## Sheet: Sheet1
Taxa	Voucher	GenBank accession number
		ITS	rbcL	matK
Cephalanthera longifolia	Not available	AY146447	JX051381	HM640666
Holopogon smithianus	Jin XH 13-1236 (PE)	MZ463263	-	MZ456315
Neottia alternifolia	Jin XH 13191 (PE)	MZ463268	MZ456326	MZ456301
N. acuminata	Jin XH 13296 (PE)	MZ463265	-	MZ456340
N. bicallosa	Jin XH 11079 (PE)	MZ463271	MZ456296	MZ456323
N. brevicaulis	Jin XH 11255Burma(PE)	MZ463258	MZ456299	MZ456324
N. camtschatea	isolate 559	-	MZ456292	-
N. chawalongensis	22CS22851	OR073413	XXXX	XXXX
N. cordata	Not available	JN999304	JN965648	JN894435
N. divaricata	Jin XH n 11282 (PE)	MZ463257	MZ456297	MZ456321
N. fugongensis	Jin XH 11253 (PE)	MZ463256	MZ456290	MZ456320
N. lihengiae	20CS19095	OR073414	XXXX	XXXX
N. listeroides	Jin XH 13283 (PE)	MZ463262	MZ456311	MZ456314
N. meifongensis	Jin XH 10049 (PE)	MZ463267	MZ456305	MZ456325
N. micrantha (N. karonana)	Jin XH 11124 (PE)	MZ463270	MZ456295	MZ456322
N. mucronata	Jin XH 8979 (PE)	MZ463261	MZ456302	MZ456328
N. nidus-avis.	Not available	AY351383	-	EF079303
N. nujiangensis	isolate 551	XXXXX	MZ456294	MZ456319
N. nujiangensis	Jin XH 11252a (PE)	MZ463254	MZ456294	MZ456319
N. ovata	Not available	FJ694841	JX051379	JN896261
N. pinetorum	Jin XH 11293 (PE)	MZ463259	MZ456303	MZ463259
N. smallii	Not available	AF521058	AF074184	AF263668
N. sp.	22CS22846	XXXX	XXXX	XXXX
N. wardii	YN-ET 1121 (PE)	MZ463260	MZ456304	MZ456317
