# Supplementary material for: ﻿Five new and noteworthy species of Epidendroideae (Orchidaceae) from southwestern China based on morphological and phylogenetic evidence
Source: PhytoKeys. 2023 Nov 20;235:211–36. doi: 10.3897/phytokeys.235.111230 (PMC10682981; doi:10.3897/phytokeys.235.111230)
Supplement: Supplementary material 2 — List of taxa, vouchers and GenBank accession numbers of Papilionanthe samples downloaded from NCBI (with newly sampled sequences added, below) [file phytokeys-235-211_article-111230__-s002.xlsx]

## Sheet: Sheet1
	Voucher	ITS	matK	trnL-trnF	psbA-trnH	atpI-atpH	trnS-trnM	rbcL
Ascocentrum ampullaceum	Z. J. Liu 4789	AY912260	EF655808	JX202718	JX202683	JX202613	JX202736	–
Holcoglossum quasipinifolium	Z. J. Liu 2974	HQ452909	HQ452924	HQ452939	JX202696	JX202626	JX202749	–
H. tsii	Z. J. Liu 3656	EU558927	AB217732	EU558902	JX202700	JX202630	JX202753	–
Papilionanthe biswasiana	Z. J. Liu 4815	HQ452914	HQ452929	HQ452944	JX202705	JX202635	JX202758	–
P. hookeriana		FJ361770	FJ495167	–	–	–	–	–
P. motuoensis	BC201015	OR073415	XXXX	XXXX	XXXX	XXXX	XXXX	XXXX
P. subulata		AB217568	AB217744	–	–	–	–	–
P. teres	17HT0991	OQ991258	XXXX	XXXX	XXXX	XXXX	XXXX	XXXX
P. uniflora	PLN 28-FEB-2014	–	KC823037	KC985423	KC985334	–	–	FN870889
Vanda brunnea	Z. J. Liu 2422	JX202660	JX202677	JX202730	JX202712	JX202642	JX202765	–
V. concolor	Z. J. Liu 3335	JX202662	JX202679	JX202732	JX202714	JX202644	JX202767	–
