# Supplementary material for: ﻿Five new and noteworthy species of Epidendroideae (Orchidaceae) from southwestern China based on morphological and phylogenetic evidence
Source: PhytoKeys. 2023 Nov 20;235:211–36. doi: 10.3897/phytokeys.235.111230 (PMC10682981; doi:10.3897/phytokeys.235.111230)
Supplement: Supplementary material 3 — Summary of publicly available Gastrochilus plastomes sequences in this study [file phytokeys-235-211_article-111230__-s003.xlsx]

## Sheet: Sheet1
	Voucher	GenBank accession number
Gastrochilus bellinus	Lior011	MN124427
G. bernhardtianus	20CS19022	20CS19022
G. bernhardtianus	20CS19023	20CS19023
G. bigibbus	Lior009	MN124439
G. calceolaris		NC042686
G. distichus	18CS16751	C190179
G. distichus	18CS16751	C190370
G. fargesii	20HT3548	S18942
G. formosanus	Liu4265	MN124435
G. fuscopunctatus	PDBK2015-1265	KX871233
G. gongshanensis	20HT4327	S18940
G. gongshanensis	20HT3502	S18941
G. japonicu	PDBK2015-1266	KX871236
G. lihengiae	22CS21828	S18742
G. lihengiae	23CS24145	S18895
G. nanchuanensis	20HT3549	S18938
G. obliquus	Liu4191	MN124429
G. somae	Lior073	MN124436
G. sp.	20HT3536	S18937
G. sp.	20HT3496	S18939
Pomatocalpa spicatum	Liu4589	MN124411
