# Supplementary material for: ﻿Five new and noteworthy species of Epidendroideae (Orchidaceae) from southwestern China based on morphological and phylogenetic evidence
Source: PhytoKeys. 2023 Nov 20;235:211–36. doi: 10.3897/phytokeys.235.111230 (PMC10682981; doi:10.3897/phytokeys.235.111230)
Supplement: Supplementary material 4 — Summary of publicly available Gastrochilus plastid sequences in this study [file phytokeys-235-211_article-111230__-s004.xlsx]

## Sheet: Sheet1
Taxon	Location	Voucher	GenBank accession number
			ITS	matK	psbA-trnH	trnL-F	psbM-trnD
Holcoglossum kimballianum (Rchb. F.) Garay	CHINA	X.H. Jin 017	HQ452901	JF763787	HQ404452
Gastrochilus acinacifolius Z.H.Tsi	CHINA	Z. J. Liu 3316	KJ733412	KJ733569	KJ733492	KJ733649
G. acutifolius (Lindl.) Kuntze	CHINA: Yunnan (Jingmai)	Q. Liu 05	_	MK357140	MK357162		MK357230
G. affinis (King & Pantl.) Schltr.	CHINA: Yunnan (Fugong)	Q. Liu 97		MK357141	MK357163		MK357227
G. alatus X.H. Jin & S.C. Chen	CHINA: Yunnan (Bingzhongluo)	Q. Liu 98					MK357228
G. alatus X.H. Jin & S.C. Chen	CHINA: Yunnan	ZJY297		OQ575563	OQ575591	OQ575531	OQ575620
G. bellinus (Rchb.f.) Kuntze	CHINA: Yunnan (Lancang)	Q. Liu 52	KY966597	KY966884
G. bernhardtianus J. D. Ya & D. Z. Li	CHINA: Yunnan (Lijiang)	20CS19022	OR073404	20CS19022	20CS19022	20CS19022	20CS19022
G. bernhardtianus J. D. Ya & D. Z. Li	CHINA: Yunnan (Lijiang)	20CS19023	OR073405	20CS19023	20CS19023	20CS19023	20CS19023
G. calceolaris (Buch.- Ham. ex Smith) D.Don	CHINA: Yunnan (Jingdong)	Q. Liu 94	MK357126	MK357144	MK357169	MK357205	MK357233
G. ciliaris F. Maekawa	CHINA: Nursery of Management Office of Yushan Scenic Area, Fuzhou	Q. Liu 88		MK357148	MK357173		MK357225
G. dasypogon (Lindl.) Kuntze	CHINA: Hainan (Baomeiling)	Q. Liu 30	MK357129	MK357149	MK357181	MK357197	MK357219
G. distichus (Lindl.) Kuntze	CHINA: Yunnan (Lincang)	18CS16751	OR073407	C190370	C190370	C190370	C190370
G. distichus (Lindl.) Kuntze	CHINA: Yunnan (Lincang)	18CS16751	OR073406	C190179	C190179	C190179	C190179
G. deminutus J.M.H.Shaw		NCBI	KY966600	KY966887
G. fargesii (Kraenzl.) Schltr.	CHINA: Chongqing	20HT3548	OR073405	S18942	S18942	S18942	S18942
G. formosanus (Hayata) Hayata	CHINA	Z. J. Liu 4256	KJ733416	KJ733573	KJ733495	KJ733653
G. fuscopunctatus (Hayata) Hayata	CHINA: Taiwan (Hualian)	Q. Liu 86		MK357150	MK357171	MK357192	MK357231
G. gongshanensis Z.H.Tsi	CHINA: Yunnan (Dali)	20HT3502		S18941	S18941	S18941	S18941
G. gongshanensis Z.H.Tsi	CHINA: Yunnan (Dali)	20HT4327	OR073412	S18940	S18940	S18940	S18940
G. heminii M. Liao, B. Xu & Yue.H. Cheng	CHINA: Sichuan (Wenchuan)	ZJY241	ON286752	ON331126	ON331128	ON331130	ON331132
G. heminii M. Liao, B. Xu & Yue.H. Cheng	CHINA: Sichuan (Wenchuan)	ZJY283	ON286753	ON331127	ON331129	ON331131	ON331133
G. intermedius (Griff. ex Lindl.) Kuntze	CHINA: Yunnan (Yinchang)	Q. Liu 38	MK357121	MK357151	MK357172	MK357190	MK357213
G. japonicus (Makino) Schltr.	CHINA: Taiwan (Pingdong)	Q. Liu 87	KF545875	KF545886	KF545866	KF545897
G. kadooriei Kumar et al.	CHINA: Yunnan (Malipo)	ZJY268	OQ566803	OQ575571	OQ575599	OQ575540	OQ575627
G. lihengiae J. D. Ya, H. Jiang & D. Z. Li	CHINA: Yunnan (Gongshan)	22CS21828	OR073408	S18742	S18742	S18742	S18742
G. lihengiae J. D. Ya, H. Jiang & D. Z. Li	CHINA: Yunnan (Gongshan)	23CS24145		S18895	S18895	S18895	S18895
G. linearifolius Z.H. Tsi & Garay	MYANMA: Hkakaborazi National Park	Q. Liu 711	MK357133	MK357136	MK357187	MK357194	MK357229
G. linii Ormerod	CHINA: Nursery of Management Office of Yushan Scenic Area, Fuzhou	Q. Liu 92		MK357152	MK357176	MK357198	MK357224
G. malipoensis X.H.Jin & S.C.Chen	CHINA: Yunnan (Nanwenghe)	Q. Liu 71			MK357177	MK357200	MK357238
G. minutiflorus Aver.	CHINA: Yunnan (Malipo)	Q. Liu 37		MK357153	MK357179		MK357215
G. nanchuanensis Z. H. Tsi	CHINA: Chongqing	20HT3549	OR073410	S18938	S18938	S18938	S18938
G. obliquus (Lindl.) Kuntze	MYANMA: Hponkanrazi Wildlife Sanctuary	Q. Liu 708	MK357131	MK357137	MK357183	MK357196	MK357211
G. prionophyllus H. Jiang, D.P. Ye & Q. Liu	CHINA: Yunnan	ZJY291	OQ566812	OQ575577	OQ575606	OQ575549	OQ575634
G. pseudodistichus (King & Pantl.) Schltr.	CHINA: Yunnan (Malipo)	ZJY308	OQ566813	OQ575578	OQ575607	OQ575550	OQ575635
G. pseudodistichus (King & Pantl.) Schltr.	CHINA: Yunnan (Maguan)	ZJY290	OQ566814	OQ575579	OQ575608	OQ575551	OQ575636
G. raraensis Fukuyama	CHINA	Z. J. Liu 4798	KJ733420	KJ733577	KJ733499	KJ733657
G. sp.	CHINA: Yunnan (Dali)	20HT3536	OR073409	S18937	S18937	S18937	S18937
G. sp.	CHINA: Yunnan (Dali)	20HT3496	OR073411	S18939	S18939	S18939	S18939
G. wenshanensis Q. Liu, D.P. Ye & X.H. Jin	CHINA: Yunnan (Maguan)	ZJY292	OQ566820	OQ575586	OQ575615	OQ575558	OQ575642
G. xuanenensis Z. H. Tsi	CHINA: Guizhou	ZJY298		OQ575587	OQ575616	OQ575559	OQ575643
G. yunlongensis W.H. Rao, L.J. Chen & Z.J. Liu	CHINA: Yunnan	ZJY301		OQ575588	OQ575617	OQ575560	OQ575644
Pomatocalpa diffusum Breda	INDONESIA	TBG145837	AB217576	AB217752		EF670432
P. spicatum Breda	CHINA	Z. J. Liu 4589	KJ733438	KJ733595	KJ733518	KJ733675
